# Supplementary material for: Work Participation among Women and Men in Sweden: A Register Study of 8.5 Million Individuals
Source: Int J Environ Res Public Health. 2021 Apr 27;18(9):4642. doi: 10.3390/ijerph18094642 (PMC8123810; doi:10.3390/ijerph18094642)
Supplement: Supplementary file 1 [file ijerph-18-04642-s001.zip]

Archive with 1 entries (1 files):
- ijerph-1200183-supplementary.pdf
